# Supplementary material for: A peroxisomal heterodimeric enzyme is involved in benzaldehyde synthesis in plants
Source: Nat Commun. 2022 Mar 15;13:1352. doi: 10.1038/s41467-022-28978-2 (PMC8924275; doi:10.1038/s41467-022-28978-2)
Supplement: Supplementary file 3 — Supplementary Data 1 [file 41467_2022_28978_MOESM3_ESM.xlsx]

## Sheet: Supplementary Data 1
Supplementary Data 1.	List of all detected proteins in four analyzed fractions after partial purification of PhBS.
Accession number	Annotation	Size (Da)	MonoQ 24	MonoQ 25	MonoQ 26	SEC 24
Peaxi162Scf00173g00010.1	Small nuclear ribonucleoprotein family protein	8910	0	2	13	0
Peaxi162Scf00125g01021.1	Unknown protein	9052	0	1	0	0
Peaxi162Scf00516g00032.1	Mitochondrial import inner membrane translocase subunit TIM8	9144	1	0	0	0
Peaxi162Scf00117g00318.1	Unknown protein	9185	7	6	2	0
Peaxi162Scf01130g00017.1	Unknown protein	9222	0	0	1	0
Peaxi162Scf00002g00045.1	Unknown protein	9317	0	0	0	1
Peaxi162Scf01302g00041.1	Unknown protein	9487	2	2	3	0
Peaxi162Scf00358g00035.1	Unknown protein	9751	1	0	1	0
Peaxi162Scf00575g00622.1	small nuclear ribonucleoprotein F	9889	0	6	13	0
Peaxi162Scf00701g00514.1	Mitochondrial ribosomal protein L27	10028	4	4	2	0
Peaxi162Scf00218g00089.1	conserved hypothetical protein	10524	0	1	0	0
Peaxi162Scf00852g00012.1	Unknown protein	10641	4	3	1	0
Peaxi162Scf00050g02113.1	Cysteine proteinase inhibitor	10758	7	6	6	0
Peaxi162Scf00330g00415.1	Mitochondrial import inner membrane translocase subunit Tim9	11000	11	24	28	0
Peaxi162Scf00610g00115.1	Cysteine proteinase inhibitor 5	11092	1	1	0	0
Peaxi162Scf01064g00262.1	HVA22 homologue E	11274	0	1	0	0
Peaxi162Scf00130g00832.1	Unknown protein	11336	5	5	4	0
Peaxi162Scf00066g00093.1	Histone superfamily protein	11402	1	0	0	11
Peaxi162Scf00015g00162.1	Histone superfamily protein	11418	0	0	1	0
Peaxi162Scf01196g00215.1	0	11525	0	1	0	0
Peaxi162Scf00048g00095.1	Unknown protein	11918	0	0	1	0
Peaxi162Scf00171g00327.1	Small nuclear ribonucleoprotein family protein	11940	0	16	25	0
Peaxi162Scf00228g00326.1	DNA-binding enhancer protein-related	12026	66	59	43	5
Peaxi162Scf00688g00022.1	0	12116	0	1	0	0
Peaxi162Scf00538g00613.1	Unknown protein	12127	0	0	1	0
Peaxi162Scf00268g01130.1	Unknown protein	12320	7	5	6	0
Peaxi162Scf00000g02011.1	Unknown protein	12504	0	1	0	0
Peaxi162Scf00001g00434.1	Small nuclear ribonucleoprotein family protein	12569	0	12	20	0
Peaxi162Scf00570g00713.1	Small nuclear ribonucleoprotein family protein	12600	0	0	31	0
Peaxi162Scf00084g01116.1	thioredoxin H-type 1	13192	0	1	0	0
Peaxi162Scf00799g00517.1	Peptidyl-prolyl cis-trans isomerase Pin1	13327	0	1	0	0
Peaxi162Scf00254g00129.1	Protein FLOWERING LOCUS T	14021	0	0	1	0
Peaxi162Scf00010g00029.1	Small nuclear ribonucleoprotein family protein	14542	0	14	27	0
Peaxi162Scf00338g00310.1	Nucleic acid-binding, OB-fold-like protein	14676	0	1	1	0
Peaxi162Scf00188g01031.1	0	14682	0	0	0	1
Peaxi162Scf01039g00231.1	histone H2A 2	15173	0	0	0	2
Peaxi162Scf00745g00015.1	GroES-like family protein	15353	4	15	4	0
Peaxi162Scf00402g00084.1	Calcium-binding EF-hand family protein	15398	3	3	2	0
Peaxi162Scf00030g02220.1	Histone superfamily protein	15441	0	0	0	11
Peaxi162Scf00362g00091.1	cold shock domain protein 3	15533	0	1	3	0
Peaxi162Scf00853g00017.1	Nucleoside diphosphate kinase family protein	16187	0	1	1	0
Peaxi162Scf00643g00432.1	Alba DNA/RNA-binding protein	16574	0	1	2	0
Peaxi162Scf00095g00522.1	Peptide methionine sulfoxide reductase B5	16646	0	1	0	0
Peaxi162Scf00845g00224.1	Nucleic acid-binding, OB-fold-like protein	16657	2	1	0	0
Peaxi162Scf01350g00014.1	Unknown protein	16864	2	0	0	0
Peaxi162Scf00497g00024.1	Unknown protein	16871	0	0	1	0
Peaxi162Scf00069g01628.1	Unknown protein	17229	6	4	2	3
Peaxi162Scf00008g02114.1	Unknown protein	17616	0	0	0	1
Peaxi162Scf00078g01335.1	SKP1-like 4	17691	0	4	2	0
Peaxi162Scf00271g00085.1	Lipase/lipooxygenase, PLAT/LH2 family protein	17692	10	11	13	0
Peaxi162Scf00362g00541.1	SKP1-like 4	17775	5	0	0	0
Peaxi162Scf00270g00061.1	60S ribosomal protein L12	17813	1	1	0	0
Peaxi162Scf00082g00021.1	Peptidyl-prolyl cis-trans isomerase H	18214	0	3	3	0
Peaxi162Scf00314g00031.1	Unknown protein	18520	4	2	0	0
Peaxi162Scf00602g00515.1	Cyanate hydratase	18648	1	0	0	0
Peaxi162Scf00856g00116.1	Tetratricopeptide repeat (TPR)-like superfamily protein	18684	0	0	0	1
Peaxi162Scf00042g00273.1	glycine-rich protein 2B	18959	0	1	1	0
Peaxi162Scf00834g00044.1	RutC family protein	19258	1	0	0	0
Peaxi162Scf00337g00028.1	Ribonuclease E inhibitor RraA/Dimethylmenaquinone methyltransferase	19904	1	3	3	0
Peaxi162Scf00324g00528.1	Unknown protein	20008	0	0	0	1
Peaxi162Scf00004g04220.1	Methyltransferase family protein isoform 3	20468	0	1	0	0
Peaxi162Scf00071g01032.1	N-alpha-acetyltransferase 11	20629	32	33	23	0
Peaxi162Scf00069g01319.1	expansin 12	20859	0	0	1	0
Peaxi162Scf00389g00943.1	RNAligase	20886	0	1	0	0
Peaxi162Scf01109g00003.1	carbonic anhydrase 1	21292	0	1	0	0
Peaxi162Scf01310g00311.1	plasma-membrane associated cation-binding protein 1	21507	2	1	0	0
Peaxi162Scf00082g00217.1	Cysteine-rich PDZ-binding protein	21911	0	1	1	0
Peaxi162Scf00783g00331.1	Small nuclear ribonucleoprotein family protein	21931	0	25	0	0
Peaxi162Scf01249g00027.1	Unknown protein	21953	1	0	0	0
Peaxi162Scf00375g00210.1	60S ribosomal protein L9-1	22135	0	0	3	0
Peaxi162Scf00888g00114.1	plasma-membrane associated cation-binding protein 1	22322	0	2	2	0
Peaxi162Scf00231g01224.1	Galactose mutarotase-like superfamily protein	22338	0	1	0	0
Peaxi162Scf00004g03416.1	Unknown protein	22525	1	0	0	0
Peaxi162Scf00138g00091.1	Unknown protein	22546	1	0	0	0
Peaxi162Scf00739g00331.1	expansin A8	22555	12	0	10	0
Peaxi162Scf00293g00510.1	Cystathionine beta-synthase (CBS) family protein	22651	4	9	1	0
Peaxi162Scf00830g00067.1	Chalcone synthase G	22654	0	0	1	0
Peaxi162Scf00959g00317.1	Cornichon family protein	22945	0	1	0	0
Peaxi162Scf00102g01151.1	YbaK/aminoacyl-tRNA synthetase-associated domain	22976	5	2	0	0
Peaxi162Scf01464g00027.1	Remorin family protein	23022	3	5	1	0
Peaxi162Scf00478g00048.1	Lipase/lipooxygenase, PLAT/LH2 family protein	23097	6	0	15	0
Peaxi162Scf00234g00317.1	Elongation factor 1-beta	23329	3	4	3	0
Peaxi162Scf00390g00043.1	LOB domain-containing protein 15	23468	0	1	0	0
Peaxi162Scf00938g00428.1	60S ribosomal protein L13a-4	23564	1	0	0	0
Peaxi162Scf00013g03226.1	tRNA 2~-phosphotransferase 1	23615	0	1	1	0
Peaxi162Scf00070g00121.1	RAN binding protein 1	23836	0	0	8	0
Peaxi162Scf00411g00310.1	Ras-related protein Rab-8A	23864	0	1	1	0
Peaxi162Scf00195g00099.1	CDP-diacylglycerol--glycerol-3-phosphate 3-phosphatidyltransferase	24033	5	7	8	0
Peaxi162Scf00064g00827.1	Glutathione S-transferase family protein	24047	1	2	2	0
Peaxi162Scf00001g00026.1	3-hydroxyacyl-[acyl-carrier-protein] dehydratase FabZ	24168	3	0	0	0
Peaxi162Scf00459g00125.1	6,7-dimethyl-8-ribityllumazine synthase	24655	18	13	15	0
Peaxi162Scf00250g00029.1	120 kDa pistil extensin-like protein [Nicotiana tabacum]	24974	3	3	1	0
Peaxi162Scf00540g00126.1	RAN binding protein 1	25008	0	0	8	0
Peaxi162Scf00129g00239.1	Coiled-coil domain-containing protein 115, putative	25023	0	1	0	0
Peaxi162Scf00665g00126.1	Lactoylglutathione lyase	25064	0	0	1	0
Peaxi162Scf01086g00015.1	Potassium/sodium hyperpolarization-activated cyclic nucleotide-gated channel 1	25085	5	5	0	0
Peaxi162Scf00454g00415.1	0	25144	0	1	0	0
Peaxi162Scf00259g00026.1	tetratricopeptide repeat-containing family protein	25177	0	0	1	0
Peaxi162Scf00069g01510.1	delta(3), delta(2)-enoyl CoA isomerase 1	25299	3	1	3	0
Peaxi162Scf00558g00033.1	60S ribosomal protein L6	25490	0	0	2	0
Peaxi162Scf00341g00621.1	GTP-binding nuclear protein Ran-A1	25513	0	1	0	0
Peaxi162Scf00134g02023.1	Aluminium induced protein with YGL and LRDR motifs	25527	9	8	4	0
Peaxi162Scf00167g01325.1	Superoxide dismutase [Mn], mitochondrial	25628	39	32	15	0
Peaxi162Scf00546g00531.1	GTP-binding nuclear protein Ran-1	25690	0	0	23	0
Peaxi162Scf00242g00511.1	UDP-N-acetylglucosamine transferase subunit ALG14 homolog	25782	0	1	1	0
Peaxi162Scf00418g00024.1	10 kDa chaperonin	25860	6	0	7	0
Peaxi162Scf00194g01045.1	2-C-methyl-D-erythritol 4-phosphate cytidylyltransferase	26445	0	0	0	1
Peaxi162Scf00626g00616.1	phosphatidylinositol 3- and 4-kinase family protein	26708	0	1	0	0
Peaxi162Scf00047g01031.1	Alba DNA/RNA-binding protein	26741	0	0	1	0
Peaxi162Scf00222g00530.1	expansin A1	26779	0	13	0	0
Peaxi162Scf00009g01717.1	SGNH hydrolase-type esterase superfamily protein	26843	0	0	1	0
Peaxi162Scf00052g02118.1	Tetraspanin family protein	26857	1	0	0	0
Peaxi162Scf00263g00515.1	Pathogen-related protein isoform 2, partial	27090	5	6	4	0
Peaxi162Scf01149g00318.1	Ferritin-2, chloroplastic	27141	0	2	0	0
Peaxi162Scf00284g00521.1	Ferritin-2, chloroplastic	27215	0	1	5	0
Peaxi162Scf00478g00045.1	Lipase/lipooxygenase, PLAT/LH2 family protein	27347	0	11	0	0
Peaxi162Scf00689g00130.1	SGNH hydrolase-type esterase superfamily protein	27356	0	1	2	0
Peaxi162Scf00316g00330.1	Aluminium induced protein with YGL and LRDR motifs	27382	5	8	7	0
Peaxi162Scf00041g02227.1	Unknown protein	27465	1	0	0	0
Peaxi162Scf00072g00222.1	ascorbate peroxidase 1	27586	1	6	1	0
Peaxi162Scf00107g00211.1	Unknown protein	27729	4	15	15	0
Peaxi162Scf00174g01623.1	Neutral ceramidase	27850	2	0	0	0
Peaxi162Scf00001g00347.1	Unknown protein	27863	4	6	8	0
Peaxi162Scf00016g02023.1	caffeoyl-CoA 3-O-methyltransferase	27926	0	1	0	0
Peaxi162Scf00020g00025.1	Small nuclear ribonucleoprotein family protein	28100	0	15	37	0
Peaxi162Scf00860g00018.1	expansin 11	28134	13	15	16	0
Peaxi162Scf00516g00518.1	Cysteine proteinase inhibitor 6	28451	19	20	9	0
Peaxi162Scf00096g01837.1	conserved hypothetical protein	28592	0	0	1	0
Peaxi162Scf01058g00012.1	Unknown protein	28629	1	0	0	0
Peaxi162Scf00016g03350.1	protein COTTON GOLGI-RELATED 3	28670	5	4	0	0
Peaxi162Scf00774g00122.1	expansin A4	28708	0	1	0	0
Peaxi162Scf00362g00941.1	PLC-like phosphodiesterases superfamily protein	28879	0	2	4	0
Peaxi162Scf00299g00531.1	Translation initiation factor eIF3 subunit	28999	0	0	4	0
Peaxi162Scf00304g00832.1	Hydroxyacylglutathione hydrolase-like protein	29102	0	1	0	0
Peaxi162Scf00228g00619.1	Ras-related protein Rab-2-A	29303	0	0	1	0
Peaxi162Scf00174g00813.1	chloroplastic drought-induced stress protein of 32 kD	29332	2	1	0	0
Peaxi162Scf00228g00332.1	Enoyl-CoA hydratase, mitochondrial	29450	15	12	0	0
Peaxi162Scf00928g00213.1	10 kDa chaperonin	29518	17	33	19	0
Peaxi162Scf00062g01025.1	Unknown protein	29543	1	1	0	0
Peaxi162Scf00776g00122.1	NAD(P)-binding Rossmann-fold superfamily protein	29613	320	229	128	23
Peaxi162Scf00420g00843.1	Nuclear factor kappa-B-binding protein, putative	29804	0	0	0	1
Peaxi162Scf00341g00015.1	alpha/beta-Hydrolases superfamily protein	29814	0	0	2	0
Peaxi162Scf00301g00519.1	ureidoglycine aminohydrolase	29900	13	9	5	0
Peaxi162Scf01060g00008.1	EXORDIUM like 2	30074	36	43	44	0
Peaxi162Scf00022g00310.1	Urease accessory protein UreG	30173	1	0	1	0
Peaxi162Scf00365g00110.1	Elongation factor 1-delta 1	30437	4	9	11	0
Peaxi162Scf00811g00011.1	FKBP-like peptidyl-prolyl cis-trans isomerase family protein	30485	342	221	149	54
Peaxi162Scf00517g00422.1	Pectin lyase-like superfamily protein	30579	0	2	2	0
Peaxi162Scf00130g00828.1	S-formylglutathione hydrolase YeiG	30622	8	5	6	0
Peaxi162Scf00537g00028.1	Unknown protein	30656	0	0	1	0
Peaxi162Scf00003g01226.1	glycine-rich RNA-binding protein 2	30733	1	1	0	0
Peaxi162Scf00299g00235.1	Inorganic pyrophosphatase	30783	1	4	4	0
Peaxi162Scf00173g00322.1	L-aminoadipate-semialdehyde dehydrogenase-phosphopantetheinyl transferase	31404	0	2	0	0
Peaxi162Scf00171g00932.1	Type I inositol 1,4,5-trisphosphate 5-phosphatase 1	31561	0	1	0	0
Peaxi162Scf00420g00444.1	Adenylate kinase	31595	4	4	2	0
Peaxi162Scf00073g02117.1	Unknown protein	31722	6	6	4	0
Peaxi162Scf00128g00827.1	Glyceraldehyde-3-phosphate dehydrogenase, cytosolic	31869	0	2	0	0
Peaxi162Scf00783g00122.1	EKC/KEOPS complex subunit bud32	31890	9	14	8	0
Peaxi162Scf01092g00007.1	serpin 2	31967	0	1	0	0
Peaxi162Scf00328g00013.1	2-oxoglutarate (2OG) and Fe(II)-dependent oxygenase superfamily protein	32049	5	9	4	0
Peaxi162Scf00008g02916.1	Unknown protein	32092	0	0	1	0
Peaxi162Scf01310g00013.1	Selection and upkeep of intraepithelial T-cells protein 6, putative	32205	0	1	0	0
Peaxi162Scf00009g00221.1	Aldose 1-epimerase	32428	0	1	0	0
Peaxi162Scf01026g00008.1	40s ribosomal protein SA B	32441	0	2	0	0
Peaxi162Scf00455g00910.1	RNA-binding KH domain-containing protein	32593	2	0	0	0
Peaxi162Scf00000g00335.1	early nodulin-like protein 2	32608	19	15	6	0
Peaxi162Scf00718g00013.1	2-oxoglutarate (2OG) and Fe(II)-dependent oxygenase superfamily protein	32667	1	1	0	0
Peaxi162Scf00059g00129.1	Prolyl 4-hydroxylase subunit alpha-1	32685	1	2	0	0
Peaxi162Scf01390g00026.1	40s ribosomal protein SA	32884	0	0	1	0
Peaxi162Scf00095g00214.1	Prolyl 4-hydroxylase subunit alpha-1	33091	28	22	21	1
Peaxi162Scf00207g00230.1	Exostosin family protein	33259	9	0	0	0
Peaxi162Scf00030g00132.1	EXORDIUM like 2	33386	11	11	15	0
Peaxi162Scf00895g00210.1	Sorbitol dehydrogenase	33422	6	5	5	0
Peaxi162Scf00188g01350.1	2-oxoglutarate (2OG) and Fe(II)-dependent oxygenase superfamily protein	33487	1	0	0	0
Peaxi162Scf00009g02215.1	Unknown protein	33605	0	1	1	0
Peaxi162Scf00013g00219.1	Unknown protein	33863	1	0	0	0
Peaxi162Scf00620g00712.1	nucleotide-rhamnose synthase/epimerase-reductase	33877	5	6	4	0
Peaxi162Scf00761g00079.1	D6 protein kinase	33911	0	1	0	0
Peaxi162Scf01481g00033.1	conserved hypothetical protein	33939	0	2	0	0
Peaxi162Scf00818g00530.1	basic helix-loop-helix (bHLH) DNA-binding superfamily protein	34010	0	1	0	0
Peaxi162Scf00092g00099.1	cysteine synthase D1	34379	0	0	9	0
Peaxi162Scf00064g00910.1	Enoyl-CoA hydratase 2, peroxisomal	34404	3	0	0	0
Peaxi162Scf01242g00022.1	60S ribosomal protein L5	34606	3	4	2	0
Peaxi162Scf00069g02135.1	Galactosyltransferase family protein	34637	0	1	0	0
Peaxi162Scf00247g00720.1	conserved hypothetical protein	34772	0	0	1	0
Peaxi162Scf00030g00152.1	conserved hypothetical protein	34858	1	3	4	0
Peaxi162Scf00129g01122.1	carbonic anhydrase 1	34910	10	0	0	0
Peaxi162Scf00096g01616.1	xyloglucan endotransglucosylase/hydrolase 6	34912	0	0	2	0
Peaxi162Scf00015g01516.1	UDP-glucuronic acid decarboxylase 3	34991	0	0	74	0
Peaxi162Scf00595g00216.1	Peroxidase superfamily protein	35186	73	23	8	0
Peaxi162Scf00827g00415.1	Sec14p-like phosphatidylinositol transfer family protein	35487	0	0	1	0
Peaxi162Scf00589g00517.1	Oxygen-evolving enhancer protein 1, chloroplastic	35488	3	2	0	0
Peaxi162Scf00538g00071.1	2-oxoglutarate (2OG) and Fe(II)-dependent oxygenase superfamily protein	35523	2	1	0	0
Peaxi162Scf00889g00229.1	pinoresinol reductase 1	35586	5	9	9	0
Peaxi162Scf00076g00319.1	dual specificity protein phosphatase-related	35598	3	0	1	2
Peaxi162Scf00064g00224.1	cytochrome P450, family 82, subfamily C, polypeptide 4	35656	0	1	0	0
Peaxi162Scf00038g00063.1	GDP-L-fucose synthase 1	35693	6	2	2	0
Peaxi162Scf00543g00421.1	Malate dehydrogenase, cytoplasmic	35790	43	42	30	0
Peaxi162Scf00037g01418.1	Epoxide hydrolase 3	35828	1	0	0	0
Peaxi162Scf00398g00919.1	ubiquitin-associated (UBA)/TS-N domain-containing protein	35993	0	0	0	1
Peaxi162Scf00016g00430.1	DNAJ heat shock N-terminal domain-containing protein	36008	1	1	0	0
Peaxi162Scf01142g00021.1	2-oxoglutarate (2OG) and Fe(II)-dependent oxygenase superfamily protein	36070	0	0	0	1
Peaxi162Scf00282g00014.1	annexin 4	36205	9	7	2	0
Peaxi162Scf00111g00126.1	conserved hypothetical protein	36394	52	46	46	0
Peaxi162Scf01350g00126.1	glutamine synthetase 1	36560	64	53	21	0
Peaxi162Scf00002g01414.1	Protein of Unknown Function (DUF239)	36851	0	1	0	0
Peaxi162Scf00013g03018.1	arginase	37044	23	23	16	0
Peaxi162Scf00763g00222.1	SUMO-activating enzyme subunit 1B-2	37705	0	1	0	0
Peaxi162Scf00463g00021.1	FMN binding	37739	2	2	2	0
Peaxi162Scf00488g00061.1	adenosine kinase 2	37831	4	5	6	0
Peaxi162Scf00275g00215.1	Aspartate-semialdehyde dehydrogenase	38099	2	1	1	0
Peaxi162Scf00058g01113.1	Unknown protein	38183	0	1	0	0
Peaxi162Scf00072g00025.1	Protein NRT1/ PTR FAMILY 2.7	38324	3	4	4	0
Peaxi162Scf00117g01016.1	UDP-glucose 4-epimerase 5	38352	3	1	0	0
Peaxi162Scf00815g00018.1	2-oxoglutarate (2OG) and Fe(II)-dependent oxygenase superfamily protein	38459	0	1	0	0
Peaxi162Scf00040g00113.1	N-carbamoylputrescine amidase	38483	28	16	12	0
Peaxi162Scf00166g00210.1	tRNA (guanine(26)-N(2))-dimethyltransferase	38483	1	0	0	0
Peaxi162Scf00000g00412.1	nucleic acid binding protein, putative	38484	0	1	0	0
Peaxi162Scf00074g00745.1	UDP-glucose 4-epimerase 5	38667	21	17	12	0
Peaxi162Scf00286g00533.1	NAD(P)-linked oxidoreductase superfamily protein	38729	54	67	61	0
Peaxi162Scf00060g00020.1	UDP-glucuronic acid decarboxylase 3	38763	73	99	0	0
Peaxi162Scf00207g00747.1	Protein of unknown function, DUF642	38772	13	19	18	0
Peaxi162Scf00068g01810.1	fructose-bisphosphate aldolase 2	38773	203	157	110	0
Peaxi162Scf00795g00016.1	Unknown protein	38844	0	1	0	0
Peaxi162Scf00129g00540.1	conserved hypothetical protein	39108	15	20	18	36
Peaxi162Scf00452g00210.1	glyceraldehyde-3-phosphate dehydrogenase C2	39122	19	13	18	0
Peaxi162Scf00058g03014.1	DNAJ homologue 2	39132	0	2	1	0
Peaxi162Scf00861g00323.1	Thioredoxin reductase 2	39237	0	0	1	0
Peaxi162Scf00714g00323.1	UDP-glucose 4-epimerase	39252	20	6	1	0
Peaxi162Scf00097g00610.1	Leucine-rich repeat (LRR) family protein	39352	2	0	0	0
Peaxi162Scf00477g00010.1	histone deacetylase 2	39367	0	1	0	0
Peaxi162Scf00384g00027.1	Unknown protein	39382	0	1	1	0
Peaxi162Scf00002g00092.1	Exostosin family protein	39432	0	0	1	0
Peaxi162Scf00395g00316.1	Obg-like ATPase 1	39543	10	10	4	0
Peaxi162Scf00912g00111.1	Caffeic acid 3-O-methyltransferase	39735	1	1	0	0
Peaxi162Scf00667g00045.1	Alpha-1,4-glucan-protein synthase [UDP-forming] 2	39773	70	60	0	0
Peaxi162Scf00956g00411.1	cinnamyl alcohol dehydrogenase 9	39864	0	10	23	0
Peaxi162Scf00004g03811.1	ubiquitin-specific protease 24	40257	0	0	2	0
Peaxi162Scf00359g00014.1	Developmentally-regulated GTP-binding protein 1	40261	0	1	0	0
Peaxi162Scf00071g00022.1	Pyridoxal phosphate (PLP)-dependent transferases superfamily protein	40368	1	0	0	0
Peaxi162Scf00016g00338.1	Cysteine proteinase 1	40394	4	8	6	0
Peaxi162Scf00004g00424.1	Unknown protein	40417	0	1	0	0
Peaxi162Scf00839g00013.1	Leucine-rich repeat (LRR) family protein	40432	30	32	30	0
Peaxi162Scf00656g00014.1	Cysteine proteinase 1	40456	2	3	4	0
Peaxi162Scf00066g00009.1	1-aminocyclopropane-1-carboxylate oxidase 5	40562	0	0	1	0
Peaxi162Scf00628g00006.1	Branched-chain-amino-acid aminotransferase 6	40618	0	0	1	0
Peaxi162Scf00497g00022.1	Kynurenine--oxoglutarate transaminase	40703	7	2	0	0
Peaxi162Scf00047g01123.1	S-adenosyl-L-methionine:salicylic acid carboxyl methyltransferase [Nicotiana alata]	40958	79	64	58	0
Peaxi162Scf00078g00236.1	Zinc-binding dehydrogenase family protein	41009	2	0	0	0
Peaxi162Scf00149g01016.1	Cathepsin B-like cysteine proteinase 6	41093	4	6	6	0
Peaxi162Scf00571g00521.1	glutamine synthetase 1.3	41139	5	10	0	0
Peaxi162Scf00133g01416.1	Developmentally-regulated GTP-binding protein 1	41214	0	0	1	0
Peaxi162Scf00783g00325.1	GTP-binding family protein	41227	1	0	0	0
Peaxi162Scf00341g00823.1	Protein of unknown function, DUF642	41264	65	69	65	0
Peaxi162Scf00328g01214.1	Naringenin,2-oxoglutarate 3-dioxygenase	41310	1	0	0	0
Peaxi162Scf00684g00019.1	Unknown protein	41316	0	0	0	2
Peaxi162Scf00358g01214.1	Pyruvate dehydrogenase E1 component subunit beta-1, mitochondrial	41324	35	26	25	0
Peaxi162Scf00314g00229.1	COBW domain-containing protein 1	41394	0	1	0	0
Peaxi162Scf00160g00123.1	conserved hypothetical protein	41581	1	0	0	0
Peaxi162Scf00802g00025.1	Acetyl-CoA acetyltransferase	41589	95	64	43	0
Peaxi162Scf00121g00249.1	conserved hypothetical protein	41638	16	10	0	0
Peaxi162Scf00152g01220.1	actin-11	41677	0	0	0	12
Peaxi162Scf00809g00036.1	Omega-amidase NIT2	41693	5	1	0	0
Peaxi162Scf00069g01936.1	fucosyltransferase 1	41761	1	0	0	0
Peaxi162Scf01327g00132.1	Regulator of chromosome condensation (RCC1) family protein	41838	1	1	0	0
Peaxi162Scf00286g10017.1	Unknown protein	41865	0	0	1	0
Peaxi162Scf00480g00211.1	actin-11	41997	2	4	4	0
Peaxi162Scf00203g01423.1	Eukaryotic aspartyl protease family protein	42060	0	2	2	0
Peaxi162Scf00135g01111.1	Protein pelota	42161	0	3	4	0
Peaxi162Scf00128g00642.1	Pectin lyase-like superfamily protein	42423	27	32	32	0
Peaxi162Scf00175g00054.1	Alpha-1,4-glucan-protein synthase [UDP-forming] 1	42444	0	0	19	0
Peaxi162Scf00560g00617.1	3-hydroxyisobutyryl-CoA hydrolase-like protein 3, mitochondrial	42770	0	0	1	0
Peaxi162Scf00205g01128.1	fructose-bisphosphate aldolase 2	42897	38	32	31	0
Peaxi162Scf00038g01936.1	Transcription initiation factor TFIID subunit A	42910	1	0	0	0
Peaxi162Scf00788g10013.1	GDP-D-mannose 3~,5~-epimerase	42938	0	1	0	0
Peaxi162Scf00578g00014.1	S-adenosylmethionine synthase 3	43016	32	37	48	0
Peaxi162Scf00067g02115.1	Peptide chain release factor 1	43054	1	0	0	0
Peaxi162Scf00274g00052.1	malate dehydrogenase	43424	63	38	23	1
Peaxi162Scf00828g00116.1	Pyruvate dehydrogenase E1 component subunit alpha, mitochondrial	43548	47	36	38	0
Peaxi162Scf00626g00614.1	Galactosylgalactosylxylosylprotein 3-beta-glucuronosyltransferase 1	43600	1	0	0	0
Peaxi162Scf00078g01420.1	Nucleotide-diphospho-sugar transferases superfamily protein	43611	5	3	0	0
Peaxi162Scf00317g00023.1	Ornithine aminotransferase	43645	19	11	8	0
Peaxi162Scf00135g01431.1	Exostosin family protein	43714	0	5	2	0
Peaxi162Scf00928g00024.1	17.6 kDa class I heat shock protein 3	43908	0	1	0	0
Peaxi162Scf00158g00011.1	Unknown protein	43971	0	0	1	0
Peaxi162Scf00635g00920.1	Protein phosphatase 2C family protein	43989	0	1	0	0
Peaxi162Scf00225g00017.1	FASCICLIN-like arabinogalactan 1	44135	4	2	0	0
Peaxi162Scf00413g00828.1	Apocytochrome f	44164	0	0	1	0
Peaxi162Scf00030g02221.1	Serine--tRNA ligase	44227	17	5	1	0
Peaxi162Scf00656g00026.1	nodulin MtN21 /EamA-like transporter family protein	44297	1	0	0	0
Peaxi162Scf00782g00612.1	Retrotransp [Theobroma cacao]	44355	0	0	1	0
Peaxi162Scf00129g01121.1	Protease Do-like 1, chloroplastic	44677	3	4	2	0
Peaxi162Scf00362g00143.1	Aminoacylase-1	44762	104	93	44	0
Peaxi162Scf00089g01019.1	Pectate lyase family protein	44898	4	5	3	0
Peaxi162Scf00154g00131.1	Mitochondrial transcription termination factor family protein	44901	1	0	0	0
Peaxi162Scf00037g00237.1	Serine--tRNA ligase	45047	76	75	58	0
Peaxi162Scf00084g00920.1	S-adenosyl-L-methionine-dependent methyltransferases superfamily protein	45317	36	59	52	0
Peaxi162Scf00324g00083.1	Unknown protein	45344	7	10	7	10
Peaxi162Scf00769g00021.1	Serine incorporator 3	45385	0	0	1	0
Peaxi162Scf00893g00434.1	conserved hypothetical protein	45606	0	0	0	1
Peaxi162Scf00205g00219.1	Core-2/I-branching beta-1,6-N-acetylglucosaminyltransferase family protein	45632	0	0	1	0
Peaxi162Scf00047g00011.1	UDP-D-glucuronate 4-epimerase 6	46531	0	55	79	0
Peaxi162Scf00007g02412.1	HXXXD-type acyl-transferase family protein	46553	1	1	0	0
Peaxi162Scf00110g01814.1	Enolase	46597	9	7	6	0
Peaxi162Scf00542g00038.1	Calcium-binding endonuclease/exonuclease/phosphatase family	46625	0	0	1	0
Peaxi162Scf00171g00006.1	Translation initiation factor IF-2, putative isoform 1	46684	0	0	0	3
Peaxi162Scf01013g00239.1	D-isomer specific 2-hydroxyacid dehydrogenase family protein	46777	4	3	2	0
Peaxi162Scf00146g00068.1	Ubiquitin-conjugating enzyme/RWD-like protein	46827	0	2	0	0
Peaxi162Scf00357g00428.1	ATP-citrate synthase	46860	0	1	2	0
Peaxi162Scf00328g00720.1	Unknown protein	46883	1	0	0	0
Peaxi162Scf00407g00639.1	E3 ubiquitin-protein ligase makorin	47028	1	0	0	0
Peaxi162Scf00271g00133.1	Deoxyribodipyrimidine photo-lyase	47163	0	0	1	0
Peaxi162Scf00652g00122.1	ubiquitin-associated (UBA)/TS-N domain-containing protein	47208	4	7	1	0
Peaxi162Scf00082g00118.1	Eukaryotic aspartyl protease family protein	47225	90	87	96	0
Peaxi162Scf00688g00349.1	Elongation factor 1-gamma 2	47373	18	26	35	0
Peaxi162Scf01132g00321.1	GRAS family transcription factor, putative	47544	0	1	0	0
Peaxi162Scf00140g00066.1	P-loop containing nucleoside triphosphate hydrolases superfamily protein	47578	0	1	0	0
Peaxi162Scf00051g00126.1	ascorbate peroxidase 3	47594	24	18	16	0
Peaxi162Scf00235g00427.1	Dihydrolipoyllysine-residue succinyltransferase component of 2-oxoglutarate dehydrogenase complex	48404	1	1	2	0
Peaxi162Scf01607g00112.1	chloroplast stem-loop binding protein of 41 kDa	48513	2	1	0	0
Peaxi162Scf00207g01630.1	conserved hypothetical protein	48539	2	0	1	0
Peaxi162Scf00382g00217.1	Dihydrolipoyllysine-residue acetyltransferase component of pyruvate dehydrogenase complex	48657	1	0	0	0
Peaxi162Scf00660g00120.1	Dihydrolipoyllysine-residue succinyltransferase component of 2-oxoglutarate dehydrogenase complex	48816	1	2	2	0
Peaxi162Scf00078g00533.1	Tubulin-specific chaperone E	48923	1	0	0	0
Peaxi162Scf00128g00025.1	Unknown protein	48985	1	2	3	0
Peaxi162Scf00340g00069.1	CW7	49188	0	0	2	0
Peaxi162Scf00343g00064.1	MATE efflux family protein	49240	0	0	1	0
Peaxi162Scf00186g00093.1	HXXXD-type acyl-transferase family protein	49271	0	1	0	0
Peaxi162Scf00047g01234.1	peroxisomal 3-ketoacyl-CoA thiolase 3	49388	302	308	267	60
Peaxi162Scf00423g00057.1	S-adenosyl-L-homocysteine hydrolase	49455	54	0	0	0
Peaxi162Scf00553g00538.1	hydroxycinnamoyl-CoA shikimate/quinate hydroxycinnamoyl transferase	49486	5	3	0	0
Peaxi162Scf00116g00003.1	HGWP repeat containing protein-like protein	49497	0	0	1	0
Peaxi162Scf00141g00927.1	Vacuolar cation/proton exchanger 3	49513	0	0	1	0
Peaxi162Scf00485g00104.1	Peptidase M20/M25/M40 family protein	49517	157	82	26	0
Peaxi162Scf00351g00321.1	Elongation factor 1-alpha	49558	11	16	19	6
Peaxi162Scf01270g00126.1	F-box/WD-40 repeat-containing protein	49689	0	2	0	0
Peaxi162Scf00047g10011.1	UDP-D-glucuronate 4-epimerase 6	49732	1	0	0	0
Peaxi162Scf00218g00314.1	TRICHOME BIREFRINGENCE-LIKE 25	49740	0	1	0	0
Peaxi162Scf00020g00235.1	DSBA oxidoreductase family protein isoform 1	49802	2	0	0	0
Peaxi162Scf00978g00317.1	Translation initiation factor eIF-2B subunit gamma	49931	1	0	0	0
Peaxi162Scf00096g01520.1	tubulin alpha-4 chain	50295	0	0	0	2
Peaxi162Scf00474g00217.1	HXXXD-type acyl-transferase family protein	50301	3	3	3	0
Peaxi162Scf00180g00029.1	SKP1/ASK-interacting protein 16	50468	0	2	2	0
Peaxi162Scf00108g01311.1	Acetylornithine aminotransferase	50563	2	0	0	0
Peaxi162Scf00179g00919.1	F-box/FBD/LRR-repeat protein	50639	3	2	1	0
Peaxi162Scf00203g00315.1	sucrose-phosphatase 1	50800	13	15	15	0
Peaxi162Scf00309g00093.1	Pyridoxal phosphate (PLP)-dependent transferases superfamily protein	50836	4	3	4	0
Peaxi162Scf00424g00053.1	Eukaryotic aspartyl protease family protein	50846	1	1	1	0
Peaxi162Scf00595g00111.1	alanine:glyoxylate aminotransferase 3	50891	431	305	179	2
Peaxi162Scf00558g00518.1	fumarylacetoacetase, putative	50951	1	1	1	0
Peaxi162Scf00626g00720.1	Phosphoenolpyruvate carboxykinase [ATP]	51077	2	17	0	0
Peaxi162Scf00020g00237.1	Acyl-CoA thioesterase family protein	51200	1	1	0	0
Peaxi162Scf00942g00119.1	alpha/beta-Hydrolases superfamily protein	51269	2	0	0	0
Peaxi162Scf00835g00326.1	MtN19-like protein, putative isoform 2	51390	1	1	2	0
Peaxi162Scf00059g01813.1	Mannan endo-1,4-beta-mannosidase 2	51435	1	0	0	0
Peaxi162Scf00516g00042.1	Eukaryotic translation initiation factor 2 subunit 3	51444	1	0	0	0
Peaxi162Scf00007g00011.1	HXXXD-type acyl-transferase family protein	51449	6	10	7	0
Peaxi162Scf00421g00826.1	UDP-glycosyltransferase 74 F1	51492	1	9	9	0
Peaxi162Scf00265g00104.1	UDP-Glycosyltransferase superfamily protein	51673	0	0	1	0
Peaxi162Scf00160g00022.1	cysteine proteinase1	51713	3	3	4	0
Peaxi162Scf00964g00025.1	calcium-dependent protein kinase 33	51807	5	4	5	0
Peaxi162Scf00204g00216.1	alanine:glyoxylate aminotransferase 2	51839	0	12	0	0
Peaxi162Scf00183g01421.1	aspartate aminotransferase	51931	34	14	2	0
Peaxi162Scf00423g00512.1	serine hydroxymethyltransferase 4	52135	50	40	32	0
Peaxi162Scf01149g00319.1	Multiple inositol polyphosphate phosphatase 1	52280	20	25	18	0
Peaxi162Scf00368g00011.1	UDP-Glycosyltransferase superfamily protein	52372	18	21	22	0
Peaxi162Scf00149g00225.1	Exostosin family protein	52485	2	0	0	0
Peaxi162Scf00362g01152.1	Amidophosphoribosyltransferase	52507	0	2	1	0
Peaxi162Scf00078g00710.1	Leucine-rich repeat (LRR) family protein	52583	7	11	8	0
Peaxi162Scf00152g00730.1	Magnesium transporter CorA-like family protein	52660	1	0	0	0
Peaxi162Scf00588g00910.1	sphingosine kinase 1	53216	1	0	0	0
Peaxi162Scf00089g00422.1	Aspartyl aminopeptidase	53225	0	5	13	0
Peaxi162Scf03024g00007.1	leucine-rich repeat-containing protein, putative	53254	0	1	0	0
Peaxi162Scf00013g00511.1	UDP-glucose 6-dehydrogenase family protein	53255	1	0	0	0
Peaxi162Scf00362g01196.1	Unknown protein	53264	244	265	246	0
Peaxi162Scf00525g00110.1	2-oxoisovalerate dehydrogenase subunit alpha	53271	1	0	0	0
Peaxi162Scf00451g00035.1	UDP-glucose 6-dehydrogenase family protein	53365	0	2	0	0
Peaxi162Scf00436g00824.1	serine hydroxymethyltransferase 3	53460	36	18	11	0
Peaxi162Scf00188g00064.1	6-phosphogluconate dehydrogenase, decarboxylating 3	53483	47	31	18	0
Peaxi162Scf00231g00322.1	Major facilitator superfamily protein	53513	1	0	0	0
Peaxi162Scf00299g00337.1	Methylmalonate-semialdehyde dehydrogenase [acylating]	53539	5	17	12	0
Peaxi162Scf00141g00114.1	Disease resistance protein (CC-NBS-LRR class) family	53626	0	1	0	0
Peaxi162Scf00942g00127.1	xylose isomerase family protein	53694	1	3	2	0
Peaxi162Scf00459g00310.1	Unknown protein	53726	1	0	0	0
Peaxi162Scf00141g00327.1	conserved hypothetical protein	54028	0	1	0	0
Peaxi162Scf00064g01529.1	phosphofructokinase 3	54052	1	0	0	0
Peaxi162Scf00656g00311.1	purple acid phosphatase 12	54057	0	2	1	0
Peaxi162Scf00207g01232.1	hexokinase 2	54106	15	1	0	0
Peaxi162Scf01436g00006.1	serine carboxypeptidase-like 29	54331	0	2	1	0
Peaxi162Scf00341g00036.1	Eukaryotic aspartyl protease family protein	54354	1	0	0	0
Peaxi162Scf00177g00215.1	Ubiquitin carboxyl-terminal hydrolase 6	54387	15	9	5	0
Peaxi162Scf00450g00032.1	caffeoyl-CoA 3-O-methyltransferase	54599	1	0	0	0
Peaxi162Scf00186g01211.1	Pyruvate kinase family protein	54844	5	8	8	0
Peaxi162Scf00560g00223.1	Aldehyde dehydrogenase family 2 member C4	54924	2	0	0	0
Peaxi162Scf00047g00721.1	glutathione reductase	55063	9	7	3	0
Peaxi162Scf00016g00732.1	Phenylalanine--tRNA ligase alpha subunit	55129	0	9	79	0
Peaxi162Scf00928g00127.1	TRICHOME BIREFRINGENCE-LIKE 16	55235	0	0	1	0
Peaxi162Scf00091g00516.1	FRIGIDA-like protein	55243	0	0	0	1
Peaxi162Scf01101g00007.1	cyclin-dependent kinase C	55382	0	2	1	0
Peaxi162Scf00007g00318.1	aspartic proteinase A1	55465	34	26	17	0
Peaxi162Scf00481g00018.1	serine hydroxymethyltransferase 2	55753	663	675	392	47
Peaxi162Scf00284g00528.1	Multiple inositol polyphosphate phosphatase 1	55840	0	1	0	0
Peaxi162Scf00034g00141.1	Protein of unknown function (DUF1644)	55899	1	0	0	0
Peaxi162Scf00188g01335.1	Ent-kaurenoic acid oxidase 2	55907	0	0	0	2
Peaxi162Scf00784g00010.1	AMP-dependent synthetase and ligase family protein	55911	2	3	5	0
Peaxi162Scf00683g00027.1	GTP binding Elongation factor Tu family protein	55956	1	0	0	0
Peaxi162Scf00017g00161.1	UDP-Glycosyltransferase superfamily protein	55959	0	0	1	0
Peaxi162Scf00174g01118.1	ubiquitin-protein ligase, putative	56080	1	0	0	0
Peaxi162Scf00264g00083.1	Xaa-Pro dipeptidase	56210	15	3	0	0
Peaxi162Scf00394g00426.1	Fatty acyl-CoA reductase 8	56225	1	0	0	0
Peaxi162Scf00423g00076.1	UDP-Glycosyltransferase superfamily protein	56237	0	1	1	0
Peaxi162Scf00184g00109.1	methionine aminopeptidase 2B	56259	6	8	5	0
Peaxi162Scf01067g00113.1	dehydroquinate dehydratase, putative / shikimate dehydrogenase, putative	56364	1	0	1	0
Peaxi162Scf01205g00172.1	Inositol-tetrakisphosphate 1-kinase 4	56434	3	7	9	0
Peaxi162Scf00876g00316.1	Tryptophan synthase beta chain 2	56574	0	1	0	0
Peaxi162Scf00375g00044.1	calcium-dependent protein kinase 24	56592	2	0	0	0
Peaxi162Scf00128g00218.1	Phototropic-responsive NPH3 family protein	56976	1	1	0	0
Peaxi162Scf00650g00221.1	sugar transport protein [Coffea canephora]	56979	0	0	1	0
Peaxi162Scf00020g01516.1	Unknown protein	57036	0	1	0	0
Peaxi162Scf00213g00118.1	DNA repair ATPase-related	57042	32	39	18	2
Peaxi162Scf52871g00007.1	TRICHOME BIREFRINGENCE-LIKE 28	57069	3	4	4	12
Peaxi162Scf00402g00612.1	Citrate synthase, mitochondrial	57142	35	26	23	0
Peaxi162Scf00361g00101.1	GRAS family transcription factor family protein	57198	0	0	0	1
Peaxi162Scf00013g00082.1	O-fucosyltransferase family protein	57571	1	0	0	0
Peaxi162Scf00795g00216.1	Pyruvate kinase family protein	57586	0	29	27	0
Peaxi162Scf00207g01429.1	Threonine synthase	57728	4	0	0	0
Peaxi162Scf00004g04314.1	Dihydropyrimidinase	57804	106	118	127	0
Peaxi162Scf00013g02924.1	Tubulin-specific chaperone D	58132	2	0	0	0
Peaxi162Scf00013g00037.1	Delta-1-pyrroline-5-carboxylate dehydrogenase 12A1, mitochondrial	58280	123	82	63	0
Peaxi162Scf00271g00616.1	phosphofructokinase 4	58495	0	1	0	0
Peaxi162Scf00089g00051.1	Pentatricopeptide repeat-containing protein	58705	2	0	0	0
Peaxi162Scf00360g00089.1	Nucleic acid-binding proteins superfamily isoform 1	58820	4	1	0	0
Peaxi162Scf01221g00031.1	Glycosyl hydrolase family 10 protein	58820	1	0	0	0
Peaxi162Scf00270g00822.1	RING/U-box superfamily protein	58981	0	2	1	0
Peaxi162Scf00968g00312.1	O-fucosyltransferase family protein	59025	1	0	2	0
Peaxi162Scf00294g00411.1	AMP-dependent synthetase and ligase family protein	59247	1	0	0	0
Peaxi162Scf00271g00732.1	Protein NRT1/ PTR FAMILY 8.3	59398	0	0	1	0
Peaxi162Scf00420g00346.1	glucose-6-phosphate dehydrogenase 6	59399	0	0	3	0
Peaxi162Scf00345g00065.1	Chaperone DnaJ-domain superfamily protein	59482	0	1	0	0
Peaxi162Scf00494g00053.1	conserved hypothetical protein	59694	0	8	0	0
Peaxi162Scf00314g00734.1	Glutamyl-tRNA(Gln) amidotransferase subunit A	59743	3	2	0	0
Peaxi162Scf00089g00045.1	4-coumarate:CoA ligase 2	59807	10	3	3	0
Peaxi162Scf00066g00117.1	Pentatricopeptide repeat-containing protein	59821	1	0	0	0
Peaxi162Scf00119g00947.1	GMP synthase [glutamine-hydrolyzing]	59837	39	17	5	0
Peaxi162Scf00017g02715.1	Aldehyde dehydrogenase family 2 member B4, mitochondrial	60055	146	154	147	0
Peaxi162Scf00493g00436.1	NADP-dependent malic enzyme	60167	10	12	11	0
Peaxi162Scf01566g00025.1	Auxin efflux carrier family protein	60348	0	0	1	0
Peaxi162Scf00673g00129.1	Dihydrolipoyl dehydrogenase	60386	0	8	2	0
Peaxi162Scf00469g00138.1	ketol-acid reductoisomerase	60590	4	8	4	0
Peaxi162Scf00070g10021.1	conserved hypothetical protein	60597	9	0	9	10
Peaxi162Scf00232g00528.1	Sec14p-like phosphatidylinositol transfer family protein	60682	0	0	0	1
Peaxi162Scf00129g00317.1	2-hydroxyacyl-CoA lyase	61096	0	0	0	3
Peaxi162Scf00708g00011.1	Pyrophosphate--fructose 6-phosphate 1-phosphotransferase subunit beta	61238	44	96	91	0
Peaxi162Scf01514g00003.1	Transcription elongation factor Spt5	61399	1	0	0	0
Peaxi162Scf00128g01524.1	glucose-6-phosphate dehydrogenase 2	61416	0	1	1	0
Peaxi162Scf00129g00637.1	conserved hypothetical protein	61494	1	1	0	0
Peaxi162Scf00502g00215.1	calcium-dependent protein kinase 21	62145	0	1	0	0
Peaxi162Scf00016g01935.1	Methylcrotonoyl-CoA carboxylase beta chain, mitochondrial	62262	0	17	115	0
Peaxi162Scf00130g00929.1	U4/U6 small nuclear ribonucleoprotein PRP4-like protein	62340	0	0	9	0
Peaxi162Scf00017g00617.1	AMP-dependent synthetase and ligase family protein	62407	1	0	0	0
Peaxi162Scf00058g00514.1	O-fucosyltransferase family protein	62467	0	1	0	0
Peaxi162Scf00154g00714.1	Serine/threonine-protein phosphatase 5	62553	2	1	0	0
Peaxi162Scf00879g00018.1	cytochrome P450, family 71, subfamily B, polypeptide 37	62971	1	0	0	0
Peaxi162Scf00767g00611.1	L-galactono-1,4-lactone dehydrogenase	62977	1	0	0	0
Peaxi162Scf00268g00071.1	Plant neutral invertase family protein	63232	0	1	0	0
Peaxi162Scf00285g00820.1	WRKY family transcription factor family protein	63344	0	0	0	1
Peaxi162Scf00619g00214.1	Aspartate--tRNA ligase	63390	1	1	1	0
Peaxi162Scf00174g01413.1	tRNA pseudouridine synthase Pus10	63617	1	1	0	0
Peaxi162Scf00066g01416.1	Unknown protein	63648	0	1	0	0
Peaxi162Scf00496g00075.1	DegP protease 9	64055	35	71	69	0
Peaxi162Scf00153g00217.1	Phenylalanine--tRNA ligase beta subunit	64070	0	10	95	0
Peaxi162Scf00076g00920.1	Asparagine--tRNA ligase	64127	25	30	28	0
Peaxi162Scf00029g00113.1	Unknown protein	64196	0	0	0	1
Peaxi162Scf00455g00057.1	Phototropic-responsive NPH3 family protein	64320	0	1	1	0
Peaxi162Scf00126g01513.1	Nuclear export mediator factor Nemf	64834	1	0	1	0
Peaxi162Scf00344g00056.1	methylenetetrahydrofolate reductase 2	65396	64	35	5	0
Peaxi162Scf00002g00511.1	Stress-induced-phosphoprotein 1	65917	55	15	4	0
Peaxi162Scf00228g00327.1	ATP-citrate synthase	66130	30	76	101	0
Peaxi162Scf00401g00324.1	Family of unknown function (DUF566)	66140	0	1	0	0
Peaxi162Scf00158g00032.1	Pentatricopeptide repeat (PPR) superfamily protein	66144	0	1	0	0
Peaxi162Scf00015g02223.1	beta-hexosaminidase 1	66146	0	0	9	0
Peaxi162Scf00392g00111.1	Gag-pol polyprotein, putative [Solanum demissum]	66381	0	0	1	0
Peaxi162Scf00363g00520.1	nucleic acid binding protein, putative	66514	1	1	2	0
Peaxi162Scf00429g00122.1	Large subunit GTPase 1	66723	6	7	0	0
Peaxi162Scf00038g02432.1	D-3-phosphoglycerate dehydrogenase	66867	3	6	2	0
Peaxi162Scf00571g00036.1	mitogen-activated protein kinase 16	66869	34	37	30	0
Peaxi162Scf00009g00162.1	calcium-dependent protein kinase 13	66914	0	0	1	0
Peaxi162Scf00521g00049.1	NAC domain protein,	66968	0	0	1	0
Peaxi162Scf00175g00320.1	Cell division control protein 48 homolog B	67144	0	1	1	0
Peaxi162Scf00794g00319.1	Protein NRT1/ PTR FAMILY 1.2	67321	1	0	0	0
Peaxi162Scf00160g00834.1	Phosphoenolpyruvate carboxykinase [ATP]	67402	12	0	20	0
Peaxi162Scf00944g00023.1	SPX domain gene 1	67445	1	0	0	0
Peaxi162Scf00192g00022.1	C-1-tetrahydrofolate synthase, cytoplasmic	67476	171	115	51	10
Peaxi162Scf00478g00110.1	tetratricopetide-repeat thioredoxin-like 4	67482	1	0	1	0
Peaxi162Scf00515g00518.1	Succinate dehydrogenase [ubiquinone] flavoprotein subunit 1, mitochondrial	67499	3	4	9	0
Peaxi162Scf00499g00067.1	WD repeat-containing protein 70	67747	13	35	18	0
Peaxi162Scf00274g00039.1	fucosyltransferase 1	67765	1	0	0	0
Peaxi162Scf00385g00622.1	Pyrophosphate--fructose 6-phosphate 1-phosphotransferase subunit alpha	67866	67	136	114	0
Peaxi162Scf00064g01133.1	O-fucosyltransferase family protein	67940	0	1	0	0
Peaxi162Scf00445g00092.1	Polyphenol oxidase F, chloroplastic	67944	0	2	3	0
Peaxi162Scf00016g02743.1	Family of unknown function (DUF566)	67982	0	1	0	0
Peaxi162Scf00060g00123.1	Unknown protein	68027	1	1	1	0
Peaxi162Scf00945g00013.1	Auxin-responsive GH3 family protein	68076	2	0	0	0
Peaxi162Scf00611g00018.1	NSP-interacting kinase 2	68257	0	0	0	1
Peaxi162Scf00655g00120.1	DYNAMIN-like 1C	68395	0	1	0	0
Peaxi162Scf00401g00117.1	Coronatine-insensitive protein 1	68517	0	1	0	0
Peaxi162Scf00493g00221.1	Glycosyl hydrolase family protein	68574	2	1	2	0
Peaxi162Scf00066g00527.1	UDP-sugar pyrophosphorylase	68947	1	0	0	0
Peaxi162Scf00029g02527.1	SRP72 RNA-binding domain	69148	6	0	0	0
Peaxi162Scf00231g00064.1	FCH domain only protein 1	69169	46	28	13	0
Peaxi162Scf00362g00220.1	SEC1 family transport protein SLY1	69209	2	0	0	0
Peaxi162Scf00323g00822.1	Cytosolic purine 5~-nucleotidase	69451	0	1	1	0
Peaxi162Scf00193g00044.1	ABC transporter E family member 2	69475	15	11	11	0
Peaxi162Scf00444g00021.1	Protein kinase superfamily protein	69545	1	0	0	0
Peaxi162Scf00016g02846.1	vacuolar sorting receptor 4	69548	40	43	45	2
Peaxi162Scf00077g00094.1	Haem oxygenase-like, multi-helical	69846	3	5	4	0
Peaxi162Scf00082g00019.1	protein arginine methyltransferase 3	69878	7	9	12	0
Peaxi162Scf00016g02127.1	Polyadenylate-binding protein 8	70146	1	0	0	0
Peaxi162Scf00016g03449.1	mitochondrial heat shock protein 70-1	70156	341	344	310	12
Peaxi162Scf00187g01610.1	purple acid phosphatase 9	70246	11	7	2	0
Peaxi162Scf00013g03019.1	nitroreductase family protein	70350	2	5	3	0
Peaxi162Scf00981g00215.1	Subtilisin-like serine endopeptidase family protein	70372	14	14	8	0
Peaxi162Scf00030g00518.1	ARABIDILLO-1	70499	0	1	0	0
Peaxi162Scf00069g01513.1	proton pump interactor 1	70569	4	14	18	0
Peaxi162Scf00314g00629.1	Glycine--tRNA ligase	70642	0	73	79	0
Peaxi162Scf01238g00114.1	vacuolar sorting receptor homolog 1	70732	27	14	5	3
Peaxi162Scf00829g00008.1	S-adenosyl-L-methionine-dependent methyltransferases superfamily protein	70800	0	10	0	0
Peaxi162Scf00241g00420.1	Acid beta-fructofuranosidase	70820	10	6	6	0
Peaxi162Scf00375g00035.1	Lysine--tRNA ligase	70883	202	178	98	0
Peaxi162Scf00223g00811.1	Hydroxyproline-rich glycoprotein family protein	70926	0	0	0	1
Peaxi162Scf00041g02619.1	S-adenosyl-L-methionine-dependent methyltransferases superfamily protein	70944	15	0	6	0
Peaxi162Scf00062g00230.1	Leucine aminopeptidase 1	71315	33	32	32	0
Peaxi162Scf00521g00815.1	tyrosyl-DNA phosphodiesterase-related	71545	0	1	0	0
Peaxi162Scf01116g00015.1	AMP-dependent synthetase and ligase family protein	71856	0	1	0	0
Peaxi162Scf00046g00020.1	purple acid phosphatase 27	72200	0	18	0	0
Peaxi162Scf00362g00069.1	Protein kinase superfamily protein	72218	0	0	3	0
Peaxi162Scf00445g00511.1	Poly [ADP-ribose] polymerase 2	72288	27	12	6	0
Peaxi162Scf00046g00119.1	purple acid phosphatase 27	72485	9	0	29	0
Peaxi162Scf00377g00074.1	Acetolactate synthase 2, chloroplastic	72529	0	0	1	0
Peaxi162Scf00541g00029.1	S-adenosyl-L-methionine-dependent methyltransferases superfamily protein	72632	103	100	82	0
Peaxi162Scf00820g00119.1	Unknown protein	72698	0	1	0	0
Peaxi162Scf00008g04311.1	Xaa-Pro aminopeptidase 2	73200	198	228	234	0
Peaxi162Scf00420g00833.1	Pentatricopeptide repeat-containing protein	73552	11	10	10	18
Peaxi162Scf00220g00025.1	DnaJ domain,Myb-like DNA-binding domain	74251	6	3	2	0
Peaxi162Scf00119g00129.1	Acetyl-coenzyme A synthetase	74295	21	3	0	0
Peaxi162Scf00038g01829.1	phospholipid:diacylglycerol acyltransferase	74506	63	50	42	0
Peaxi162Scf00563g00533.1	galacturonosyltransferase 4	74639	0	0	3	0
Peaxi162Scf00003g03341.1	Phototropic-responsive NPH3 family protein	74642	1	0	0	1
Peaxi162Scf00163g01014.1	5-methyltetrahydropteroyltriglutamate--homocysteine methyltransferase	74663	0	33	0	0
Peaxi162Scf00149g00052.1	alpha 1,4-glycosyltransferase family protein	75030	0	0	1	0
Peaxi162Scf00011g01425.1	heat shock protein 70	75045	20	20	32	0
Peaxi162Scf00090g00914.1	Unknown protein	75842	0	1	0	0
Peaxi162Scf00037g00134.1	ATP-dependent RNA helicase ddx23	75860	1	0	0	0
Peaxi162Scf01079g00008.1	disease resistance protein [Solanum lycopersicum]	76627	0	0	0	1
Peaxi162Scf00699g00062.1	Leucine-rich receptor-like protein kinase family protein	76859	0	0	0	1
Peaxi162Scf00177g01122.1	Oxysterol-binding protein-related protein 1C	76935	0	1	0	0
Peaxi162Scf00282g00136.1	Pseudouridine synthase family protein	77140	0	1	2	0
Peaxi162Scf00038g01129.1	Unknown protein	77352	1	0	0	0
Peaxi162Scf00164g01311.1	S-adenosyl-L-methionine-dependent methyltransferases superfamily protein	77627	2	1	0	0
Peaxi162Scf00228g00913.1	Plant neutral invertase family protein	77929	1	0	0	0
Peaxi162Scf00004g02625.1	sulfite reductase	78090	10	7	5	0
Peaxi162Scf00128g01050.1	RNA helicase family protein	78237	0	1	1	0
Peaxi162Scf00231g00330.1	Fatty acid oxidation complex subunit alpha	78331	25	25	20	0
Peaxi162Scf00472g00514.1	Subtilase family protein	78724	0	82	54	0
Peaxi162Scf00123g00096.1	phenylalanine ammonia-lyase 2	78827	824	971	909	6
Peaxi162Scf01012g00235.1	Plasma membrane-like protein isoform 1	78829	0	0	0	1
Peaxi162Scf01027g00023.1	RING/U-box superfamily protein	78978	1	0	0	0
Peaxi162Scf01445g00129.1	RAD3-like DNA-binding helicase protein	78991	0	0	1	0
Peaxi162Scf00192g00824.1	subtilase 1.3	79031	28	29	31	0
Peaxi162Scf00089g00933.1	alpha/beta-Hydrolases superfamily protein	79077	0	0	3	0
Peaxi162Scf00646g00322.1	Peroxisomal fatty acid beta-oxidation multifunctional protein	79310	2	6	4	0
Peaxi162Scf00015g01517.1	Methionine--tRNA ligase	79776	0	0	1	0
Peaxi162Scf00019g03119.1	Acylamino-acid-releasing enzyme	79784	127	142	120	0
Peaxi162Scf00842g00331.1	Glycine--tRNA ligase	79827	76	0	0	0
Peaxi162Scf00039g00427.1	conserved hypothetical protein	79920	0	0	1	0
Peaxi162Scf00064g00115.1	subtilisin-like serine protease 2	79974	1	0	0	0
Peaxi162Scf00959g00213.1	Transketolase	80087	38	37	11	0
Peaxi162Scf00681g00018.1	Pentatricopeptide repeat-containing protein	80365	0	0	1	0
Peaxi162Scf00540g00022.1	6-phosphofructo-2-kinase/fructose-2,6-bisphosphatase	80371	1	0	1	0
Peaxi162Scf00102g00133.1	subtilisin-like serine protease 2	80474	0	0	1	0
Peaxi162Scf00324g00820.1	G-type lectin S-receptor-like serine/threonine-protein kinase	80774	0	1	0	0
Peaxi162Scf01012g00236.1	GDSL esterase/lipase	80944	1	0	0	0
Peaxi162Scf00038g01825.1	Kinase-related protein of unknown function (DUF1296)	81241	0	0	1	0
Peaxi162Scf00194g00103.1	Pentatricopeptide repeat-containing protein	81485	0	0	0	4
Peaxi162Scf00081g00127.1	Subtilase family protein	81580	3	1	0	0
Peaxi162Scf00207g01445.1	Subtilase family protein	81672	0	1	5	0
Peaxi162Scf00170g10129.1	Pentatricopeptide repeat (PPR) superfamily protein	81805	0	0	1	0
Peaxi162Scf00207g01364.1	beta-galactosidase 17	81818	14	5	4	0
Peaxi162Scf00179g00219.1	Wall-associated kinase family protein	81822	0	0	1	0
Peaxi162Scf00128g01140.1	Uncharacterised conserved protein UCP015417, vWA	81864	2	0	0	0
Peaxi162Scf00286g00650.1	NAD(P)-linked oxidoreductase superfamily protein	81875	2	2	1	0
Peaxi162Scf00194g00519.1	Glutamine--tRNA ligase	82064	162	144	122	0
Peaxi162Scf00003g05391.1	ARF GAP-like zinc finger-containing protein ZIGA4	82639	0	0	0	1
Peaxi162Scf00037g00923.1	acyl-CoA binding protein 4	82675	0	0	10	17
Peaxi162Scf00230g00099.1	Methylcrotonoyl-CoA carboxylase subunit alpha, mitochondrial	82681	0	5	98	0
Peaxi162Scf00770g00115.1	RNA helicase family protein	82790	0	1	0	0
Peaxi162Scf00146g01328.1	Two-component response regulator-like PRR73	82944	0	1	1	0
Peaxi162Scf01124g00013.1	Eukaryotic translation initiation factor 3 subunit B	83025	15	7	2	0
Peaxi162Scf00445g01023.1	Threonine--tRNA ligase	83130	90	75	52	0
Peaxi162Scf00348g00818.1	Subtilase family protein	83532	45	47	40	0
Peaxi162Scf00041g00314.1	Glycosyl hydrolase family protein	83847	16	17	20	0
Peaxi162Scf00047g02336.1	3-hydroxyisobutyryl-CoA hydrolase-like protein 1, mitochondrial	84447	0	1	0	1
Peaxi162Scf00128g00137.1	Copper amine oxidase family protein	84598	8	10	13	0
Peaxi162Scf00691g00514.1	DEAD-box ATP-dependent RNA helicase 24	84695	2	4	3	0
Peaxi162Scf00129g00129.1	monodehydroascorbate reductase 4	84829	1	0	0	0
Peaxi162Scf00444g00532.1	Cleavage and polyadenylation specificity factor subunit 2	85142	0	1	0	0
Peaxi162Scf00126g00232.1	beta-xylosidase 1	85144	0	0	2	0
Peaxi162Scf00694g00049.1	Subtilase family protein	85531	29	0	0	0
Peaxi162Scf00753g00332.1	myb domain protein 62	85546	77	49	32	0
Peaxi162Scf00065g00029.1	beta-xylosidase 1	86054	29	21	18	0
Peaxi162Scf00732g00240.1	protein kinase family protein	86164	0	0	2	0
Peaxi162Scf00042g00162.1	Disease resistance protein (CC-NBS-LRR class) family	86416	0	0	2	0
Peaxi162Scf00403g00524.1	cyclic nucleotide gated channel 1	87184	0	1	0	0
Peaxi162Scf00163g00910.1	5-methyltetrahydropteroyltriglutamate--homocysteine methyltransferase	87449	29	0	30	0
Peaxi162Scf01002g00121.1	IMP dehydrogenase/GMP reductase, putative [Medicago truncatula]	88098	0	1	0	0
Peaxi162Scf00211g00058.1	Digalactosyldiacylglycerol synthase 1, chloroplastic	88603	0	10	0	15
Peaxi162Scf00928g00232.1	sucrose synthase 4	88692	290	212	154	0
Peaxi162Scf00417g01345.1	S-adenosyl-L-methionine-dependent methyltransferases superfamily protein	88771	0	36	48	0
Peaxi162Scf00023g00825.1	Protein of unknown function (DUF819)	89547	1	0	0	0
Peaxi162Scf00411g00711.1	E3 UFM1-protein ligase 1 homolog	89788	0	1	2	0
Peaxi162Scf00194g01048.1	Histidine--tRNA ligase	90353	481	440	271	1
Peaxi162Scf00050g02227.1	Molybdopterin molybdenumtransferase	90700	4	2	0	0
Peaxi162Scf00045g01234.1	0	91531	0	1	0	0
Peaxi162Scf00560g00042.1	leucine-rich repeat/extensin 2	91816	0	1	0	0
Peaxi162Scf01149g00018.1	Cation/H(+) antiporter 3	91883	1	0	0	0
Peaxi162Scf00423g00134.1	Methionine--tRNA ligase	91931	113	114	112	0
Peaxi162Scf00270g00915.1	zinc finger (CCCH-type) family protein	92032	0	0	1	0
Peaxi162Scf00390g00325.1	NT domain of poly(A) polymerase and terminal uridylyl transferase-containing protein, putative	92372	1	1	3	2
Peaxi162Scf00065g01213.1	acyl-CoA dehydrogenase-related	92444	12	19	17	0
Peaxi162Scf00073g00057.1	Elongation factor 2	92928	34	42	53	0
Peaxi162Scf00475g00517.1	Protein of unknown function (DUF630 and DUF632)	93221	0	0	1	0
Peaxi162Scf00017g02238.1	Serine esterase family protein, putative isoform 2	93238	6	2	2	0
Peaxi162Scf00351g00327.1	DNA-binding protein with MIZ/SP-RING zinc finger, PHD-finger and SAP domain	94437	8	3	0	0
Peaxi162Scf00207g00948.1	Heat shock 70 kDa protein 15	94555	49	31	16	0
Peaxi162Scf00047g02449.1	UDP-Glycosyltransferase superfamily protein	94949	0	0	0	1
Peaxi162Scf00128g00453.1	GDSL esterase/lipase	95001	0	0	1	0
Peaxi162Scf00188g00931.1	HEAT SHOCK PROTEIN 89.1	95601	0	0	0	1
Peaxi162Scf00002g00017.1	Copper amine oxidase family protein	96083	4	4	2	0
Peaxi162Scf00016g02254.1	Cyclase family protein	96673	47	53	54	0
Peaxi162Scf00221g00078.1	RNA-binding CRS1 / YhbY (CRM) domain protein	97046	0	0	0	1
Peaxi162Scf00062g00113.1	Glyc function (DUF1680), putative isoform 1 [Theobroma cacao]	97151	1	2	2	0
Peaxi162Scf00016g00349.1	purple acid phosphatase 10	97309	18	17	17	0
Peaxi162Scf00574g00117.1	ABC transporter A family member 7	97388	6	5	6	0
Peaxi162Scf00493g00114.1	Leucine-rich repeat receptor-like protein kinase family protein	97651	0	0	0	1
Peaxi162Scf00848g00217.1	mitogen-activated protein kinase kinase kinase 3	97665	1	0	0	0
Peaxi162Scf00047g01818.1	Aconitate hydratase 1	98614	0	50	31	0
Peaxi162Scf00119g00138.1	Aminopeptidase N	98889	25	10	4	0
Peaxi162Scf00449g00320.1	ARM repeat superfamily protein	99406	0	0	2	0
Peaxi162Scf00170g00321.1	potassium channel in Arabidopsis thaliana 1	99724	1	0	0	0
Peaxi162Scf00947g00117.1	Endonuclease MutS2	99741	1	0	0	0
Peaxi162Scf00833g00535.1	heat shock protein 70 (Hsp 70) family protein	100166	0	24	89	0
Peaxi162Scf00382g00313.1	Alpha-glucosidase	101575	2	4	1	0
Peaxi162Scf00050g00169.1	Argonaute family protein	102055	300	0	0	2
Peaxi162Scf00007g00832.1	Polynucleotidyl transferase, ribonuclease H fold protein with HRDC domain	102848	3	0	0	0
Peaxi162Scf00016g01036.1	MATE efflux family protein	103372	1	0	0	0
Peaxi162Scf00015g00253.1	N-alpha-acetyltransferase 16, NatA auxiliary subunit	103410	273	262	0	0
Peaxi162Scf00207g00840.1	N-alpha-acetyltransferase 16, NatA auxiliary subunit	103688	0	0	197	0
Peaxi162Scf00079g02413.1	Leucine-rich repeat receptor-like protein kinase family protein	103743	1	0	0	0
Peaxi162Scf00130g00011.1	villin 2	104083	10	5	5	0
Peaxi162Scf00007g00833.1	Aconitate hydratase 1	104299	66	0	0	0
Peaxi162Scf00040g03137.1	glutamate receptor 3.6	104607	0	0	1	0
Peaxi162Scf01123g00213.1	Pentatricopeptide repeat-containing protein	104644	1	0	0	0
Peaxi162Scf00015g00273.1	Intracellular protein transport protein USO1, putative isoform 1	104994	0	0	1	0
Peaxi162Scf00047g00226.1	beta galactosidase 9	105820	1	34	141	0
Peaxi162Scf00680g00017.1	Calcium-binding EF hand family protein	106214	25	12	5	0
Peaxi162Scf00171g00131.1	Aspartic protease inhibitor 1	106380	12	15	17	0
Peaxi162Scf00973g00316.1	Argonaute family protein	106437	0	373	335	1
Peaxi162Scf00845g00014.1	Leucine-rich receptor-like protein kinase family protein	106896	0	2	0	0
Peaxi162Scf00574g00116.1	ATP-binding cassette A2	107146	0	0	1	0
Peaxi162Scf00286g00911.1	Pentatricopeptide repeat (PPR) superfamily protein	107775	3	4	1	0
Peaxi162Scf00265g00006.1	pumilio 1	107854	0	0	1	0
Peaxi162Scf00458g00011.1	2-hydroxyacyl-CoA lyase	108006	118	111	89	0
Peaxi162Scf00253g00515.1	pumilio 4	108230	0	1	0	0
Peaxi162Scf00954g00227.1	RNA helicase, ATP-dependent, SK12/DOB1 protein	108247	38	15	8	0
Peaxi162Scf00486g00075.1	Leucine-rich receptor-like protein kinase family protein	108904	2	0	0	0
Peaxi162Scf00213g00943.1	arabinose kinase	109431	72	47	41	0
Peaxi162Scf00009g00318.1	C2 calcium/lipid-binding plant phosphoribosyltransferase family protein	109914	1	0	0	0
Peaxi162Scf00039g01224.1	Eukaryotic translation initiation factor 3 subunit A	110966	5	3	0	0
Peaxi162Scf00395g00317.1	Leucine-rich receptor-like protein kinase family protein	111317	1	0	0	0
Peaxi162Scf00043g02712.1	Leucine-rich receptor-like protein kinase family protein	111736	1	0	0	0
Peaxi162Scf00076g00523.1	Telomerase activating protein Est1	111922	0	0	1	0
Peaxi162Scf00152g00825.1	F-box and associated interaction domains-containing protein, putative isoform 1	112455	0	0	1	0
Peaxi162Scf00297g00107.1	Double Clp-N motif-containing P-loop nucleoside triphosphate hydrolases superfamily protein	113431	0	3	3	0
Peaxi162Scf00263g00122.1	Unknown protein	114211	6	4	0	0
Peaxi162Scf00133g00523.1	Alanine--tRNA ligase	114354	65	73	80	0
Peaxi162Scf00477g00214.1	Glycine dehydrogenase (decarboxylating)	115317	781	631	388	15
Peaxi162Scf00126g00242.1	P-loop containing nucleoside triphosphate hydrolases superfamily protein	116404	0	1	0	0
Peaxi162Scf00411g00817.1	Sarcoplasmic/endoplasmic reticulum calcium ATPase 3	116652	1	1	1	0
Peaxi162Scf00366g00125.1	Nucleolar protein 6	116720	2	10	9	0
Peaxi162Scf00643g00657.1	Argonaute family protein	118814	0	0	1	0
Peaxi162Scf00558g00043.1	Isoleucine--tRNA ligase	119755	350	327	263	0
Peaxi162Scf00038g02343.1	Plant invertase/pectin methylesterase inhibitor superfamily	120072	0	0	1	0
Peaxi162Scf00358g00513.1	Argonaute family protein	121101	1	1	0	0
Peaxi162Scf00321g00216.1	UDP-Glycosyltransferase superfamily protein	121101	0	0	3	0
Peaxi162Scf00623g00518.1	Argonaute family protein	121349	45	44	34	0
Peaxi162Scf00207g00148.1	Alpha-mannosidase 2	121712	35	39	34	0
Peaxi162Scf00011g02119.1	methionine S-methyltransferase	122118	8	9	9	0
Peaxi162Scf00021g00236.1	phospholipase D alpha 1	122605	0	0	1	0
Peaxi162Scf00090g00188.1	cellulose synthase-like D3	123309	0	0	2	0
Peaxi162Scf00111g00065.1	Leucine-rich receptor-like protein kinase family protein	123369	2	2	1	3
Peaxi162Scf00126g01322.1	DEAD-box ATP-dependent RNA helicase 40	124531	0	1	0	0
Peaxi162Scf00580g00016.1	Calcium-binding EF hand family protein	126434	22	12	6	0
Peaxi162Scf00089g00241.1	P-loop containing nucleoside triphosphate hydrolases superfamily protein	126499	1	0	0	0
Peaxi162Scf00420g00518.1	RING/FYVE/PHD zinc finger superfamily protein	126708	3	3	4	9
Peaxi162Scf00065g01031.1	phospholipase D P1	127922	1	0	0	0
Peaxi162Scf00157g01645.1	tospovirus resistance protein A [Solanum lycopersicum]	128974	0	1	0	0
Peaxi162Scf00217g00314.1	Glycosyl hydrolase family protein	130061	0	1	3	0
Peaxi162Scf00129g00742.1	Alpha-mannosidase 2x	130523	5	12	6	0
Peaxi162Scf00165g01826.1	oxoprolinase 1	130841	15	126	51	0
Peaxi162Scf00253g00825.1	Eukaryotic translation initiation factor 5B	131570	75	74	33	0
Peaxi162Scf00011g00627.1	T-complex protein 11	132453	0	0	0	11
Peaxi162Scf00825g00234.1	Phosphoinositide phospholipase C 6	132654	14	10	2	0
Peaxi162Scf00415g00519.1	Leucine-rich receptor-like protein kinase family protein	134442	0	0	1	0
Peaxi162Scf00688g00361.1	12-oxophytodienoate reductase 2	135367	10	14	12	0
Peaxi162Scf00129g00539.1	FACT complex subunit SSRP1	135477	1	1	2	0
Peaxi162Scf00073g01420.1	RNA-dependent RNA polymerase 6	136896	4	4	3	2
Peaxi162Scf01205g00034.1	Pectin lyase-like superfamily protein	137224	1	2	0	0
Peaxi162Scf00373g01415.1	DNA repair and recombination protein RAD54	140268	1	0	0	0
Peaxi162Scf00040g00117.1	disease resistance protein RGH4 [Solanum huancabambense]	145541	1	0	0	0
Peaxi162Scf00342g00929.1	Pentatricopeptide repeat (PPR) superfamily protein	148358	3	3	0	0
Peaxi162Scf00345g00516.1	aldehyde oxidase 1	149051	0	1	1	0
Peaxi162Scf00309g00510.1	conserved hypothetical protein	150068	0	1	0	0
Peaxi162Scf00515g00133.1	Alpha-glucan water dikinase, chloroplastic	150172	2	0	0	0
Peaxi162Scf00691g00115.1	homolog of DNA mismatch repair protein MSH3	152733	0	1	0	0
Peaxi162Scf00458g00116.1	DNA LIGASE 6	153483	0	1	0	0
Peaxi162Scf00130g00930.1	Heat shock protein DnaJ with tetratricopeptide repeat	153608	0	1	0	0
Peaxi162Scf00840g00421.1	glycine-rich protein	155771	0	4	3	0
Peaxi162Scf01124g00124.1	DNA replication ATP-dependent helicase/nuclease DNA2	156842	0	1	0	0
Peaxi162Scf00546g00223.1	Aldehyde dehydrogenase family 2 member C4	177835	0	79	80	0
Peaxi162Scf00009g00524.1	Ubiquitin carboxyl-terminal hydrolase-related protein	179770	0	0	1	0
Peaxi162Scf00037g00635.1	Linoleate 9S-lipoxygenase 6	180623	35	14	1	0
Peaxi162Scf00017g02310.1	BAH domain	185372	0	5	0	0
Peaxi162Scf00230g00812.1	kinase interacting (KIP1-like) family protein	191618	0	0	1	0
Peaxi162Scf00132g00120.1	glucan synthase-like 5	209816	1	0	0	0
Peaxi162Scf00183g00421.1	callose synthase 5	220123	0	0	1	0
Peaxi162Scf00129g00433.1	Aldose 1-epimerase	221835	11	4	0	0
Peaxi162Scf00364g00243.1	R1 [Solanum tuberosum]	223261	0	1	0	0
Peaxi162Scf00550g00052.1	Ferredoxin-dependent glutamate synthase 1	244032	1	0	0	0
Peaxi162Scf00016g01738.1	alpha/beta-Hydrolases superfamily protein	244698	0	1	0	0
Peaxi162Scf00160g01527.1	acetyl-CoA carboxylase 1	250513	0	0	0	1
Peaxi162Scf00160g01034.1	Golgi-body localisation protein domain	289734	0	0	1	0
Peaxi162Scf00620g00242.1	serine protease [Solanum lycopersicum]	314436	0	2	0	0
Peaxi162Scf00286g00530.1	Disease resistance protein (CC-NBS-LRR class) family	370793	1	0	0	0
Peaxi162Scf00226g00823.1	Midasin	575468	0	2	0	0
