# Supplementary material for: A peroxisomal heterodimeric enzyme is involved in benzaldehyde synthesis in plants
Source: Nat Commun. 2022 Mar 15;13:1352. doi: 10.1038/s41467-022-28978-2 (PMC8924275; doi:10.1038/s41467-022-28978-2)
Supplement: Supplementary file 6 — Source Data [file 41467_2022_28978_MOESM6_ESM.xlsx]

## Sheet: Figure 3
Figure 3
d

## Sheet: Figure 4
Figure 4
c					d				e

## Sheet: Figure 5
Figure 5
a
	BSα				BSβ
15:00	129847032	143208237	184402416	144226586	3174273	2312042	2847753	2245287
19:00	74819866	32494718	57043950	74935660	1231528	1078416	811220	2962599
23:00	6086943	9466208	8324352	10383580	1936939	2458860	1848495	2659790
3:00	11344901	15199406	11892396	8493309	1671808	2394007	1731514	1743055
7:00	16889035	18982554	41129187	25673668	1302376	960769	1199873	1229994
11:00	42640262	26658142	52043942	33345479	1590933	1173255	2229373	1557517
15:00	29054450	26942985	35447884	33400543	1848763	1802917	2004720	2128202
19:00	19018841	6577990	7561649	18069439	1455323	1260005	860452	1712537
23:00	2885558	4395923	5839230	3294281	1383891	1538620	1980017	1335749
3:00	9519841	11855281	14066322	8660749	1664146	1715299	1645892	1614821
b
	pds						pds-bsα-bsβ
PhBSα	1.22885	0.894746	0.563225	1.32437	1.0204	0.968459	0.596655	0.140671	0.274798	0.410666	0.43584	0.486732
PhBSβ	1.10965	1.04867	0.79634	1.11007	0.774858	1.16041	0.529478	0.214898	0.255169	0.304459	0.388336	0.32177
c			d			i
pds	pds-bsα-bsβ		pds	pds-bsα-bsβ		EV	PAL-CNL-CHD-KAT	PhBSα+PhBSβ	Whole pathway
270	108.1		282.1	143.3		28.6077	1062.54	378.667	1341.61
307.1	23.3		319	39.5		27.6991	928.977	308.316	1227.74
110.4	41.2		224	65.2		25.6918	949.852	315.876	1296.03
142.6	27.4		225.1	86		24.4196	951.187	298.343	1290.06
133.4	88.5		226.2	96.8		26.0924	975.165	338.42	1318.25
202.6	47.1		303.9	70.1		Exact P value	<0.000000000000001	1.22562e-10	<0.000000000000001

## Sheet: Table 1
Table 1
D8-Phe feeding
		Biological replicate 1			Biological replicate 2			Biological replicate 3
	Unlabeled peak area	Labeled peak area	Labeling ratio	Unlabeled peak area	Labeled peak area	Labeling ratio	Unlabeled peak area	Labeled peak area	Labeling ratio	Average labeling ratio	SE
D5-Benzaldehyde (111)	7.64148e+06	3.25236e+06	0.29855	5.85352e+06	1.18224e+06	0.168033	5.9646e+06	1.57269e+06	0.208654	0.225079	0.0545345
D5-Benzylalcohol (113)	669740	140772	0.173683	583675	59833.1	0.0929796	1.28222e+06	174111	0.119554	0.128739	0.0335808
D8-Phenylacetaldehyde (98)	2.71482e+06	877213		3.76509e+06	513057		3.31767e+06	512146
D7-Phenylacetaldehyde (97)	2.71482e+06	1035017		3.76509e+06	586633		3.31767e+06	613871
D7+D8-Phenylacetaldehyde			0.413272			0.226051			0.253397	0.297573	0.0825693
D5-Methylbenzoate (110)	3.34772e+07	1.56149e+07	0.318074	2.96328e+07	7.65468e+06	0.205288	2.82648e+07	9.2827e+06	0.247226	0.256863	0.046546
D7-Phenylethanol (98)	1.37133e+06	656396	0.32371	1.38003e+06	243940	0.150212	1.46185e+06	355929	0.195804	0.223242	0.0734395
D5-Eugenol (169)	328299	29332.7	0.0820192	169736	6603.3	0.0374465	166637	9552	0.0542145	0.0578934	0.0183817
D4-Vanillin (156)	3.56088e+06	214218	0.056745	2.6071e+06	83396.3	0.0309966	2.43146e+06	113660	0.044658	0.0441332	0.0105183
D5-Isoeugenol (169)	4.51978e+06	296212	0.0615059	2.50801e+06	100576	0.0385557	2273134	115233	0.0482476	0.0494364	0.00940703
D5-Benzylbenzoate (217)	1.85982e+06	305579	0.136549	1.52827e+06	160446	0.093134	1.61713e+06	250444	0.129506	0.11973	0.0190245
D10-Benzylbenzoate (222)	1.85982e+06	72478	0.0323869	1.52827e+06	34024	0.0197499	1.61713e+06	66257	0.034262	0.0287996	0.00644472
D5-benzoyl moiety (110)	7677236	716954	0.0854107	6418963	422551	0.0617628	6932138	650259	0.085759	0.0776442	0.0112307
D5-benzylalcohol moiety (96)	3545361	526693	0.129343	3062515	251493	0.0758879	3211726	432383	0.118653	0.107961	0.0230955
D5-benzoic acid feeding
		Biological replicate 1			Biological replicate 2			Biological replicate 3
	Unlabeled peak area	Labeled peak area	Labeling ratio	Unlabeled peak area	Labeled peak area	Labeling ratio	Unlabeled peak area	Labeled peak area	Labeling ratio	Average labeling ratio	SE
D5-Benzaldehyde (111)	4.74777e+06	1.27883e+06	0.212198	1.88337e+06	666012	0.261244	5.69346e+06	1.5811e+06	0.217347	0.230263	0.0220078
D5-Benzylalcohol (113)	926946	128792	0.121992	366346	58196.9	0.137081	624008	78740.3	0.112046	0.123707	0.0102922
D7-Phenylacetaldehyde (98)		N.D.			N.D.			N.D.
D5-Methylbenzoate (110)	1.58351e+07	3.3449e+07	0.678697	9.54895e+06	3.04035e+07	0.760992	1.38045e+07	3.28069e+07	0.703838	0.714509	0.0344337
D7-Phenylethanol (98)		N.D.			N.D.			N.D.
D5-Eugenol (169)		N.D.			N.D.			N.D.
D5-Isoeugenol (169)		N.D.			N.D.			N.D.
D5-Benzylbenzoate (217)	1.83636e+06	476108	0.193903	1058412	554743	0.294172	1.53319e+06	560399	0.241888	0.243321	0.0409474
D10-Benzylbenzoate (222)	1.83636e+06	142929	0.0582102	1058412	272621	0.144567	1.53319e+06	223188	0.0963357	0.0997043	0.0353354
D5-benzoyl moiety (110)	7736944	1488354	0.161334	5313252	2243801	0.296915	6907419	2042207	0.228189	0.228813	0.0553524
D5-benzylalcohol moiety (96)	3747001	716677	0.160558	2571519	1010460	0.282095	3372896	914374	0.213277	0.218643	0.0497626
N.D. not detected

## Sheet: Table 3
Table 1
PhBS Benzoyl-CoA Km					PhBS NADPH Km
Concentration	pKat/mg					Concentration	pKat/mg
56.25	3336.23	3311.79	3298.45			62.5	2814.01	2802.9	2791.79
112.5	6471.79	6471.79	6458.45			125	5422.9	5416.23	5382.9
225	12849.6	12789.6	12680.7			250	10274	10245.1	10191.8
450	24720.7	24700.7	24471.8			500	18567.3	17442.9	16860.7
900	40889.6	40727.3	40616.2			1000	29971.8	29694	29736.2
1800	49014	49031.8	48705.1			2000	39569.6	39725.1	40105.1
3600	49987.3	49911.8	49600.7			4000	50896.2	50145.1	49487.3
AtBS Benzoyl-CoA Km					PdBS Benzoyl-CoA Km						SlBS Benzoyl-CoA Km
Concentration	pKat/mg					Concentration	pKat/mg					Concentration	pKat/mg
56.25	2380.42	2430.91	2419.13			56.25	2005.59	2011.1	2067.6			56.25	854.62	857.47	853.2
112.5	4336.19	4277.28	4331.14			112.5	4072.77	3906.02	3837.11			112.5	1720.2	1710.23	1704.54
225	6764.9	6956.78	6687.48			225	7737.2	7651.75	7675.18			225	2528.83	2501.78	2488.97
450	9919.04	9637.96	9587.47			450	14462.4	14903.4	14469.3			450	3155.23	3142.42	3119.64
900	9533.61	9664.89	9474.7			900	23385.8	23585.6	23508.4			900	2772.27	2756.61	2745.22
1800	9833.2	9875.28	9890.43			1800	27019.9	27076.4	26872.4			1800	1989.27	1986.42	1967.91
3600	8831.76	8727.4	8784.63			3600	28528.9	28345.6	28469.7			3600	770.63	787.71	772.05

## Sheet: Supplementary Figure 2
Supplementary Figure 2

## Sheet: Supplementary Figure 5
Supplementary Figure 5
a										b

## Sheet: Supplementary Figure 6
Supplementary Figure 6
All figures shown in Supplementary Figure 6 did not crop. Zeiss *.CZI format source files are available upon request.

## Sheet: Supplementary Figure 8
Supplementary Figure 8
a
	BSα				BSβ
Leaf	3721	1698	5075	1583	272502	302137	277640	243141
Corolla	17427629	12403815	22798110	14758530	1399652	1385071	2180007	1440382
Tube	5669529	11977422	6579027	7464734	780771	1066681	543447	765273
Sepal	27273	39721	22714	80212	390776	461926	423721	598967
Ovary	2535535	3415434	2300762	2893712	639966	862739	766701	750785
Stamen	971379	1508292	1093058	1086399	243884	302141	257301	245924
Stigma	2753981	3252320	3378331	1750864	279077	346457	339551	284324
b
	BSα			BSβ
Bud	7714559	6757040	4216493	2226989	1652131	2369479
Day1	58066544	80816906	58417832	2613240	2706923	2714723
Day2	136570450	106292090	83143080	1647674	1669385	1854042
Day3	91608312	89056225	75371434	1644771	1393539	1545273
Day4	44846648	89876904	73165283	1332303	1395843	1471641
Day5	56232034	52754292	59829438	966320	1216872	1043492
Day6	16658799	32411674	23124529	722655	896153	1011868
Day7	52028854	54251010	6129189	1479567	1369005	1052765

## Sheet: Supplementary Figure 9
Supplementary Figure 8
Benzylalcohol				Phenylethanol
pds	pds-bsα-bsβ			pds	pds-bsα-bsβ
91.3	1.7			60.8	7.2
48.2	16.5			50.3	6.9
9	3.9			22.2	8.9
31.6	10.4			29.7	16.7
50.4	43.4			36.8	12.9
49.3287	28			19.5	11.6
Benzylbenzoate				Isoeugenol
pds	pds-bsα-bsβ			pds	pds-bsα-bsβ
	31.1			104.1	39.9
68.4	14.7			104.5	10.4
38.8	27.9			37.1	62.1
45.9	37.4			36.4	19.9
45	33.8			23.9	24.6
30.0006	31.5			13.3	43.4
Methylbenzoate				Phenylethylbenzoate
pds	pds-bsα-bsβ			pds	pds-bsα-bsβ
537.2	542.6			1.1	1.4
531.9	352.9			0.9	2.3
532.9	576			1.5	3
550.3	596.1			1.4	6.5
818.6	496.3			1	1.9
779.2	601.8			0.479861	4.5
Phenylacetaldehyde
pds	pds-bsα-bsβ
116	56.4
123.3	59.6
94.5	35.1
96.5	69.3
65.9	44.1
55	59.6

[truncated: 3 more sheets: Supplementary Figure 10, Supplementary Figure 13, Supplementary Figure 15]
